# Supplementary material for: Point-of-care molecular diagnosis of Mycoplasma pneumoniae including macrolide sensitivity using quenching probe polymerase chain reaction
Source: PLoS One. 2021 Oct 14;16(10):e0258694. doi: 10.1371/journal.pone.0258694 (PMC8516298; doi:10.1371/journal.pone.0258694)
Supplement: S1 File — (XLSX) [file pone.0258694.s011.xlsx]

## Sheet: PLOS ONE
Patient number	Age	Sex	Enrollment	Fever of more than 37.5˚C (+/-)	Cough (+/-)	Nasal discharge (+/-)	Sore throat (+/-)	Wheezing (+/-)	Dyspnea (+/-)	Headache (+/-)	Fatigue (+/-)	Others	Period from the onset of fever to sampling of pharyngeal swab	Diagnosis	Antibiotics used before collection of specimen	Results of Smart Gene® system	Ct value of Smart Gene® system	Mutation at domain V of the 23S rRNA gene detected by Smart Gene® system	Detection of M. pneumoniae by real-time PCR	Copy number of M. pneumoniae (per real-time PCR reaction)	Estimated copy number of M. pneumoniae (per Smart Gene® Myco reaction)	Mutation at domain V of the 23S rRNA gene detected by sequencing	Isolation of M. pneumoniae	CAM MIC(μg/ml)	MINO MIC(μg/ml)	TFLX MIC(μg/ml)
1	4	male	2018-11-29	+	+	-	-	-	-	-	-	-	7d10h	Pneumonitis	Macrolides	+	36	-	+	654.631	1080.14	no mutation
2	11	female	2018-12-03	+	+	-	-	-	-	-	-	-	1d23h	Pneumonitis	-	+	36	-	+	1302.18	2148.6	no mutation	+	S <0.0625	2	0.5
3	3	male	2018-12-06	+	+	+	-	-	+	-	-	-	3d22h	Pneumonitis	-	+	32	-	+	114603	189095	no mutation
4	4	female	2018-12-07	+	+	-	-	+	-	-	-	-	4d1h	Pneumonitis	-	+	32	-	+	49531.1	81726.4	no mutation	+	S <0.0625	2	0.25
5	4	female	2018-12-13	+	+	+	-	-	-	-	-	-	2d16h	Pneumonitis	β-lactam	-			-
6	4	female	2018-12-14	+	+	+	-	-	-	-	-	-	3d23h	Pneumonitis	β-lactam	+	34	-	+	11033.6	18205.4	no mutation	+	S <0.0625	4	0.5
7	6	female	2018-12-17	+	+	-	-	-	-	-	-	-	5d20h	Pneumonitis	β-lactam	+	32	-	+	32787.4	54099.3	no mutation	+	S <0.0625	2	0.5
8	8	female	2018-12-17	+	+	-	-	-	-	-	-	-	2d21h	Pneumonitis	Macrolides	-			-
9	40	male	2018-11-16	+	+	-	+	-	-	-	-	+	6d3h	Pneumonitis	-	-			-
10	26	male	2018-11-19	+	+	+	+	+	-	+	+	-	0d20h	Pneumonitis	-	-			-
11	41	female	2018-11-22	+	+	+	+	-	-	-	-	-	5d9h	Upper respiratory infection	β-lactam	-			-
12	38	female	2018-11-27	+	+	-	-	-	-	-	-	-	3d17h	Upper respiratory infection	-	+	28	-	+	569093	939004	no mutation
13	27	female	2018-11-28	+	+	+	-	-	-	-	+	-	7d12h	Bronchitis	-	-			-
14	37	male	2018-11-30	+	+	-	+	-	-	-	-	-	4d16h	Bronchitis	-	+	36	-	+	3992.94	6588.36	no mutation
15	63	female	2018-12-01	-	+	-	-	-	-	-	-	+		Pneumonitis	-	-			-
16	25	female	2018-12-12	+	+	-	+	-	-	+	+	-	1d2h	Pneumonitis	-	+	32	-	+	5007.8	8262.86	no mutation
17	39	male	2018-12-13	+	+	-	-	-	-	+	-	-	2d18h	Pneumonitis	Macrolides	-			-
18	33	female	2018-12-14	+	+	+	+	-	-	-	-	-	11d4h	Bronchitis	-	-			-
19	48	female	2018-12-14	-	+	-	+	-	-	-	-	-		Pneumonitis	-	+	40	-	+	97.9917	161.686	no mutation
20	8	male	2018-12-19	+	+	-	-	-	-	-	-	-	3d11h	Pneumonitis	β-lactam	+	30	-	+	9701.06	16006.8	no mutation
21	3	female	2018-12-20	+	+	-	-	-	-	-	-	-	3d6h	Pneumonitis	-	-			-
22	2	male	2018-12-21	+	+	-	-	-	-	-	-	-	0d22h	Upper respiratory infection	-	+	34	-	+	4844.49	7993.41	no mutation	+	S <0.0625	1	0.5
23	9	male	2018-12-21	+	+	-	-	-	-	-	-	+	3d19h	Pneumonitis	-	+	30	-	+	69262.3	114283	no mutation
24	1	female	2018-12-25	+	+	-	-	-	-	-	-	-	2d21h	Pneumonitis	-	-			-
25	10	male	2019-01-09	+	-	-	-	-	-	-	+	-	2d4h	Pneumonitis	-	+	30	-	+	39905	65843.2	no mutation	+	S <0.0625	2	0.5
26	9	female	2019-01-15	+	+	-	-	-	-	-	-	-	6d18h	Pneumonitis	-	+	32	-	+	9398.24	15507.1	no mutation
27	9	male	2019-01-28	+	+	-	-	-	-	-	-	-	6d4h	Pneumonitis	Macrolides	+	32	+	+	36063.3	59504.5	A2063G	+	R >64	2	0.5
28	13	male	2019-01-31	+	+	+	-	-	-	-	-	-	2d23h	Pneumonitis	-	+	36	-	+	716.343	1181.97	no mutation
29	7	male	2019-02-07	+	+	+	+	-	-	-	-	+	5d3h	Pneumonitis	-	-			-
30	30	female	2018-12-20	+	-	-	-	-	-	-	-	-	5d15h	Bronchitis	β-lactam	-			-
31	31	female	2018-12-25	+	+	+	+	-	-	+		-	2d17h	Pneumonitis	Macrolides	-			-
32	40	male	2019-01-04	+	+	-	-	-	-	-	-	-	5d22h	Pneumonitis	-	-			-
33	41	female	2019-01-04	+	+	-	-	-	-	+	-	+	12d17h	Pneumonitis	Tetracyclines	-			-
34	26	male	2019-01-09	-	+	-	-	-	-	-	-	-		Upper respiratory infection	-	-			-
35	49	female	2019-02-05	+	+	-	-	-	-	-	-	+	3d0h	Pneumonitis	β-lactam	+	30	-	+	27653	45627.4	no mutation
36	4	female	2019-02-13	+	+	-	-	-	-	-	-	-	12d15h	Bronchitis	β-lactam	+	36	-	+	1527.26	2519.98	no mutation
37	10	male	2019-02-26	+	+	-	-	-	-	+	+	-	7d21h	Upper respiratory infection	Quinolones	-			-
38	14	male	2019-03-13	+	+	-	-	-	-	-	-	-	3d18h	Pneumonitis	Macrolides, β-lactam	+	38	-	+	277.668	458.152	no mutation
39	4	male	2019-03-22	+	+	+	-	-	-	-	-	-	4d16h	Bronchitis	Quinolones	-			-
40	8	male	2019-04-08	-	+	-	-	-	-	-	-	-		Upper respiratory infection	-	+	32	-	+	3228.61	5327.21	no mutation	+	S <0.0625	2	0.5
41	30	female	2019-02-15	+	+	-	-	-	-	+	+	-	0d17h	Pneumonitis	Macrolides	-			-
42	29	female	2019-02-21	+	+	-	-	-	-	-	-	-	2d4h	Pneumonitis	-	+	38	-	+	116.332	191.947	no mutation
43	33	female	2019-02-25	-	+	-	-	-	+	-	-	-		Pneumonitis	-	-			-
44	42	female	2019-03-11	+	+	-	-	-	-	-	-	-	3d4h	Pneumonitis	-	-			-
45	34	female	2019-03-12	+	+	-	-	-	+	-	-	+	6d20h	Pneumonitis	Quinolones	+	36	-	+	1999.99	3299.99	no mutation
46	59	male	2019-03-12	-	+	-	-	-	+	-	-	+		Pneumonitis	-	-			-
47	45	female	2019-03-13	+	+	-	-	-	+	+	+	+	4d1h	Pneumonitis	Macrolides	-			-
48	33	male	2019-03-28	+	+	-	-	-	-	-	-	-	5d15h	Pneumonitis	-	-			-
49	37	female	2019-04-15	+	+	-	-	-	-	-	-	-	3d13h	Bronchitis	β-lactam	-			-
50	40	female	2019-04-15	+	+	+	-	-	+	+	-	-	2d16h	Pneumonitis	Macrolides	-			-
51	37	male	2019-04-17	-	+	-	+	-	-	-	-	-		Upper respiratory infection	-	-			-
52	38	female	2019-04-17	+	+	-	-	-	-	-	-	-	6d11h	Pneumonitis	Quinolones	-			-
53	6	male	2019-04-26	+	+	-	-	-	-	-	-	-	1d19h	Bronchitis	β-lactam	+	36	-	+	611.01	1008.17	no mutation
54	8	female	2019-05-20	+	+	-	-	-	-	-	-	-	2d16h	Pneumonitis	-	+	32	-	+	99830.2	164720	no mutation	+	S <0.0625	1	0.5
55	14	male	2019-04-19	+	+	-	+	-	+	+	-	-	6d23h	Pneumonitis	-	-			-
56	32	female	2019-05-07	+	+	-	-	-	+	-	-	+	7d8h	Pneumonitis	-	-			-
57	18	female	2019-05-13	-	+	-	+	-	+	-	-	-		Pneumonitis	-	-			-
58	4	female	2019-07-18	+	+	+	-	-	-	-	-	-	6d12h	Pneumonitis	-	+	34	-	+	4082.6	6736.3	no mutation	+	S <0.0625	1	0.5
59	10	male	2019-07-24	+	+	-	-	-	-	-	-	-	4d14h	Pneumonitis	β-lactam	+	30	-	+	27793	45858.4	no mutation	+	S <0.0625	4	0.25
60	8	male	2019-08-05	+	+	-	-	-	-	+	-	+	0d21h	Others	-	-			-
61	1	female	2019-08-05	+	-	-	-	-	-	-	-	-	7d12h	Others	Macrolides, β-lactam	-			-
62	11	female	2019-08-05	+	+	-	+	-	+	+	-	-	5d1h	Pneumonitis	β-lactam	+	28	-	+	59964.1	98940.8	no mutation	+	S <0.0625	1	0.5
63	2	male	2019-08-08	+	-	-	-	-	-	-	-	-	1d11h	Others	-	-			-
64	11	male	2019-08-19	-	+	-	-	-	+	+	-	-		Pneumonitis	-	+	30	-	+	70683.1	116627	no mutation	+	S <0.0625	2	0.5
65	3	female	2019-08-19	+	+	-	-	-	-	-	-	-	3d0h	Pneumonitis	β-lactam	+	28	-	+	622160	1.02656e+06	no mutation
66	55	male	2019-05-28	+	+	+	+	+	-	-	-	-	0d23h	Pneumonitis	-	+	30	-	+	304451	502344	no mutation
67	48	female	2019-06-07	+	+	+	+	-	-	-	+	-	6d19h	Pneumonitis	Macrolides	-			-
68	30	female	2019-06-07	+	-	-	-	-	-	-	-	-	4d22h	Upper respiratory infection	-	-			-
69	55	female	2019-06-10	+	+	+	-	-	-	+	+	-	3d2h	Bronchitis	-	+	32	-	+	7558.41	12471.4	no mutation	+	S <0.0625	1	0.5
70	28	female	2019-06-17	+	+	+	-	-	+	-	-	-	4d9h	Pneumonitis	Macrolides	-			-
71	45	male	2019-06-25	-	+	-	-	-	+	-	-	-		Upper respiratory infection	-	+	36	-	+	992.031	1636.85	no mutation
72	17	female	2019-07-01	+	+	-	-	-	+	-	-	-	1d15h	Bronchitis	-	-			-
73	13	male	2019-07-01	+	+	+	-	-	-	-	-	-	0d12h	Pneumonitis	-	-			-
74	24	female	2019-07-10	+	+	-	-	-	-	-	-	-	13d20h	Upper respiratory infection	-	-			-
75	13	male	2019-07-22	+	+	-	-	-	-	-	-	-	4d2h	Bronchitis	β-lactam	-			-
76	38	female	2019-07-26	+	+	-	-	-	+	-	+	-	2d18h	Pneumonitis	β-lactam	-			-
77	57	female	2019-08-02	+	+	-	-	-	-	+	-	-	10d20h	Pneumonitis	Quinolones	-			-
78	32	male	2019-08-07	+	+	-	-	-	-	-	-	-	2d20h	Bronchitis	-	-			-
79	32	female	2019-08-20	+	+	+	-	-	-	+	-	-	3d11h	Pneumonitis	-	-			-
80	3	male	2019-08-29	+	+	+	-	-	-	-	-	-	5d16h	Pneumonitis	β-lactam	+	34	-	+	3506.17	5785.18	no mutation	+	S <0.0625	1	0.5
81	7	female	2019-08-29	+	+	-	-	-	-	-	-	-	0d16h	Bronchitis	β-lactam	+	36	-	+	2209.37	3645.47	no mutation
82	8	female	2019-08-30	-	+	+	-	-	-	-	-	-		Upper respiratory infection	-	+	40	-	+	222.93	367.834	no mutation
83	3	female	2019-09-09	-	+	-	-	-	-	-	-	-		Upper respiratory infection	Macrolides	+	36	+	+	367.207	605.892	A2063G
84	6	male	2019-09-17	+	+	-	-	+	-	-	-	-	6d3h	Pneumonitis	-	+	34	-	+	736.829	1215.77	no mutation
85	9	female	2019-09-18	+	+	-	-	-	-	-	-	-	7d17h	Pneumonitis	-	+	34	-	+	5743.03	9476	no mutation
86	12	female	2019-09-18	+	+	-	-	-	+	+	-	-	5d15h	Pneumonitis	Macrolides, β-lactam	+	36	+	+	1191.9	1966.64	A2063G	+	R >64	4	0.5
87	10	female	2019-09-18	+	+	-	-	-	-	-	-	-	4d23h	Pneumonitis	-	+	34	+	+	1761.98	2907.26	A2063G	+	R >64	2	0.5
88	7	male	2019-09-19	+	+	-	+	-	+	-	-	-	5d13h	Pneumonitis	Macrolides	+	32	-	+	12315.1	20320	no mutation	+	S <0.0625	1	0.5
89	9	male	2019-09-20	+	+	+	+	-	-	-	-	-	2d5h	Pneumonitis	Macrolides	-			-
90	3	female	2019-09-24	+	+	+	-	-	-	-	-	-	3d15h	Pneumonitis	-	+	30	-	+	50894.5	83975.9	no mutation
91	4	male	2019-09-24	+	+	-	-	-	-	-	-	-	5d12h	Pneumonitis	β-lactam	+	30	-	+	30719.2	50686.6	no mutation	+	S <0.0625	2	0.125
92	6	female	2019-09-26	+	+	-	-	-	-	+	-	+	6d20h	Pneumonitis	β-lactam	+	34	-	+	4022.14	6636.54	no mutation
93	39	female	2019-09-02	-	+	-	+	-	-	-	-	-		Bronchitis	-	+	28	-	+	148514	245049	no mutation
94	44	female	2019-09-03	-	+	-	-	-	-	-	-	-		Pneumonitis	-	-			-
95	41	female	2019-09-09	+	+	-	-	-	-	-	-	-	13d13h	Pneumonitis	-	-			-
96	68	female	2019-09-20	+	+	-	-	-	-	-	-	-	0d1h	Pneumonitis	-	+	44	-	+	3.53416	5.83136	no mutation
97	48	female	2019-10-04	-	+	+	+	-	+	-	-	-		Upper respiratory infection	Quinolones	-			-
98	7	male	2019-10-09	+	+	-	-	-	-	-	-	-	5d1h	Pneumonitis	-	+	30	-	+	28811	47538.1	no mutation
99	39	female	2019-10-11	+	+	+	-	-	-	-	-	-	4d22h	Pneumonitis	-	-			-
100	14	male	2019-10-15	+	+	+	+	-	-	+	-	-	2d16h	Pneumonitis	-	+	34	-	+	2350.68	3878.62	no mutation
101	23	female	2019-10-16	+	+	-	-	+	-	+	-	-	0d4h	Pneumonitis	-	+	28	-	+	90073.2	148621	no mutation
102	46	female	2019-11-05	+	+	+	-	-	-	+	-	-	3d14h	Bronchitis	-	-			-
103	33	female	2019-11-13	+	+	-	+	-	+	+	-	-	3d22h	Pneumonitis	-	-			-
104	9	male	2019-09-30	+	+	+	-	-	-	+	+	-	3d10h	Pneumonitis	-	+	32	-	+	2535.83	4184.11	no mutation	+	S <0.0625	0.5	0.5
105	7	male	2019-10-02	+	+	-	-	-	-	-	+	-	6d0h	Pneumonitis	Macrolides	+	44	-	+	19.9423	32.9048	no mutation
106	9	female	2019-10-03	+	+	-	+	-	-	-	-	-	5d15h	Upper respiratory infection	β-lactam	-			-
107	10	male	2019-10-03	+	+	+	-	+	+	-	-	-	3d3h	Bronchitis	-	-			-
108	9	male	2019-10-04	-	+	-	-	-	-	-	-	-		Upper respiratory infection	Macrolides	-			-
109	14	female	2019-10-08	+	+	-	+	-	+	+	+	-	7d10h	Bronchitis	Macrolides, Tetracyclines	+	44	+	+	7.41393	12.233	A2063G	+	R >64	2	0.5
110	6	male	2019-10-08	+	+	-	-	-	-	-	-	-	3d19h	Pneumonitis	-	+	32	-	+	3041.71	5018.82	no mutation	+	S <0.0625	1	0.5
111	1	male	2019-10-11	+	+	-	-	+	-	-	-	-	4d14h	Pneumonitis	β-lactam, Quinolones	-			-
112	11	male	2019-10-11	+	+	+	-	-	-	-	-	-	6d12h	Others	β-lactam	-			-
113	12	female	2019-10-16	+	+	-	+	-	-	-	-	+	26d16h	Pneumonitis	Macrolides, β-lactam	+	30	-	+	85901.8	141738	no mutation
114	12	male	2019-10-21	+	+	+	+	-	-	-	+	-	0d19h	Upper respiratory infection	-	-			-
115	2	male	2019-10-23	+	+	+	-	-	-	+	-	-	4d9h	Pneumonitis	β-lactam	-			-
116	11	male	2019-10-23	+	+	-	+	-	+	-	+	-	4d12h	Pneumonitis	-	+	28	-	+	88007.6	145213	no mutation	+	S <0.0625	1	0.5
117	11	female	2019-10-24	+	+	-	+	-	-	-	-	-	5d16h	Pneumonitis	-	+	30	-	+	72555.5	119717	no mutation	+	S <0.0625	0.25	0.5
118	5	female	2019-10-28	+	+	+	-	-	-	-	-	-	3d18h	Pneumonitis	-	+	32	-	+	11649.8	19222.2	no mutation	+	S <0.0625	2	0.5
119	10	male	2019-10-30	+	+	-	+	-	-	-	-	-	5d3h	Pneumonitis	β-lactam	+	32	-	+	4240.76	6997.26	no mutation	+	S <0.0625	1	0.5
120	10	female	2019-10-30	+	+	-	-	-	-	+	-	-	4d23h	Pneumonitis	Macrolides	+	32	+	+	8258.39	13626.3	A2063G	+	R >64	2	0.5
121	38	female	2019-11-05	+	+	-	+	-	+	+	-	-	3d12h	Pneumonitis	-	+	38	-	+	223.914	369.459	no mutation	+	S <0.0625	2	0.25
122	1	female	2019-11-06	+	+	-	-	-	-	-	-	+	0d18h	Bronchitis	β-lactam	-			-
123	5	female	2019-11-06	+	+	-	-	-	-	-	-	-	9d1h	Pneumonitis	-	-			-
124	4	male	2019-11-07	+	+	-	-	+	+	-	-	-	4d11h	Bronchitis	β-lactam	-			-
125	10	male	2019-11-08	+	+	+	-	-	-	-	-	-	6d9h	Bronchitis	-	-			-
126	0	male	2019-11-11	+	+	+	-	-	-	-	-	-	6d10h	Pneumonitis	β-lactam	-			-
127	9	male	2019-11-15	-	+	-	-	-	-	+	-	+		Bronchitis	-	+	32	-	+	5915.85	9761.15	no mutation	+	S <0.0625	1	0.5
128	3	female	2019-11-15	+	+	-	-	+	-	-	-	-	9d3h	Pneumonitis	-	+	32	-	+	2814.96	4644.68	no mutation	+	S <0.0625	0.5	0.5
129	8	female	2019-11-15	+	+	+	-	-	-	-	-	-	2d22h	Pneumonitis	β-lactam	+	36	-	+	1581.89	2610.12	no mutation	+	S <0.0625	1	0.5
130	5	male	2019-11-18	+	+	-	-	-	-	-	+	-	11d17h	Pneumonitis	Macrolides	+	40	-	+	45.3099	74.7614	no mutation	+	S <0.0625	2	0.5
131	8	male	2019-11-18	+	+	-	-	-	-	-	-	-	5d5h	Pneumonitis	-	+	32	-	+	1591.53	2626.02	no mutation
132	2	male	2019-11-18	+	+	-	-	-	-	-	-	-	4d14h	Pneumonitis	β-lactam	-		-	+	4.06173	6.70186	no mutation
133	48	male	2019-11-19	+	+	+	+	-	-	-	-	-	3d14h	Pneumonitis	-	-			-
134	39	female	2019-11-25	+	+	-	-	-	+	+	-	-	17d5h	Pneumonitis	-	-			-
135	35	female	2019-11-26	+	+	-	-	-	+	-	+	-	1d18h	Pneumonitis	-	+	36	-	+	797.753	1316.29	no mutation
136	36	female	2019-11-28	+	+	-	-	-	-	-	-	-	5d6h	Pneumonitis	-	+	34	-	+	2725.77	4497.53	no mutation	+	S <0.0625	1	0.5
137	28	female	2019-11-29	+	+	-	-	-	-	-	-	-	3d1h	Pneumonitis	-	+	32	-	+	21100	34815.1	no mutation
138	20	female	2019-12-02	+	+	-	-	-	-	-	-	-	5d21h	Pneumonitis	-	+	32	-	+	17185.6	28356.3	no mutation	+	S <0.0625	1	0.25
139	41	male	2019-12-09	+	+	+	-	-	-	-	-	+	5d0h	Pneumonitis	-	-			-
140	14	female	2019-12-10	+	+	+	+	+	-	-	-	-	4d23h	Bronchitis	-	+	30	-	+	136085	224540	no mutation	+	S <0.0625	1	0.25
141	34	female	2019-12-14	+	+	+	-	-	-	-	-	-	4d21h	Pneumonitis	-	-			-
142	11	male	2019-12-16	+	+	+	-	-	-	-	-	-	4d2h	Pneumonitis	-	-			-
143	32	female	2019-12-17	+	+	-	-	-	+	-	+	-	5d22h	Pneumonitis	-	-			-
144	9	male	2019-11-20	+	+	-	-	-	-	-	-	-	1d13h	Pneumonitis	-	+	32	-	+	9268.08	15292.3	no mutation
145	5	female	2019-11-20	+	+	-	-	-	-	-	-	-	3d4h	Pneumonitis	-	+	34	-	+	926.917	1529.41	no mutation	+	S <0.0625	2	0.5
146	10	female	2019-11-28	+	+	-	+	-	-	-	+	-	2d11h	Pneumonitis	β-lactam	-			-
147	8	female	2019-12-02	+	+	+	-	-	-	-	-	+	1d22h	Pneumonitis	-	+	34	-	+	12924.3	21325.1	no mutation	+	S <0.0625	2	0.5
148	14	female	2019-12-03	+	+	-	-	-	-	-	+	-	4d15h	Pneumonitis	-	+	34	+	+	432.898	714.282	A2064C
149	11	male	2019-12-06	+	+	-	-	-	-	-	-	-	4d2h	Pneumonitis	-	+	30	-	+	31223.3	51518.5	no mutation	+	S <0.0625	2	0.5
150	10	female	2019-12-11	+	+	-	-	-	-	-	-	-	3d23h	Pneumonitis	-	+	32	-	+	49385.3	81485.7	no mutation
151	3	female	2019-12-13	+	+	-	-	-	-	-	-	-	8d14h	Pneumonitis	Macrolides	+	32	-	+	7549.95	12457.4	no mutation
152	11	male	2019-12-16	+	+	+	+	-	-	+	+	+	1d5h	Pneumonitis	-	-			-
153	12	female	2019-12-23	+	+	-	+	-	+	-	-	+	3d1h	Pneumonitis	β-lactam	-			-
154	2	female	2019-11-27	+	+	+	-	-	-	-	-	-	3d15h	Pneumonitis	β-lactam	-			-
